# Supplementary material for: Epigenome-wide DNA methylation in obsessive-compulsive disorder
Source: Transl Psychiatry. 2022 Jun 1;12:221. doi: 10.1038/s41398-022-01996-w (PMC9160220; doi:10.1038/s41398-022-01996-w)
Supplement: Supplementary file 1 — Electronic Supplementary Table S1 [file 41398_2022_1996_MOESM1_ESM.xlsx]

## Sheet: Sheet 1
CpG	T-value	P-value	Mean methylation difference (case-control)	N (matched pairs)	Cohen’s d	DNA methylation mean (cases and controls)	DNA methylation standard deviation (cases and controls)	CoordinatesBuild38	Crossreactivity	GenomeBuild	CHR	MAPINFO	NearestGeneAnnotation	NearestGeneDistAnnotation	Genes100kbAnnotation	UCSCRefGeneName	UCSCRefGeneAccession	UCSCRefGeneGroup	UCSCCpGIslandsName	RelationtoUCSCCpGIsland	Phantom4Enhancers	Phantom5Enhancers	DMR	M450kEnhancer	HMMIsland	RegulatoryFeatureName	RegulatoryFeatureGroup	DNaseHypersensitivityNAME	DNaseHypersensitivityEvidenceCount	OpenChromatinNAME	OpenChromatinEvidenceCount	TFBSNAME	TFBSEvidenceCount	SNPID	SNPDISTANCE	SNPMinorAlleleFrequency	is_EPIC	is_450k	InfiniumDesignType_EPIC	InfiniumDesignType_450k
cg24159721	-8.24484	8.70934e-12	0.0316023	68	0.999834	0.219693	0.0315976	chr1:629790	Y	37	1	565170	LOC101928626	781	LOC101928626;MIR6723;OR4F16;OR4F3;OR4F29;LOC100133331													chr1:564860-566115	3					rs371431021;rs565196305;rs530783041;rs550538334;rs560978298;rs530122897;rs547117545;rs566905230;rs539230054	42;38;36;35;33;30;24;10;3	0.008586;0.000200;0.015775;0.000200;0.000399;0.000799;0.000399;0.000399;0.000599	EPIC	450k	II	II
cg05740793	-7.50291	1.89368e-10	0.0275548	68	0.909862	0.178897	0.0299586	chr11:10509544	Y	37	11	10531091	MTRNR2L8	368	CAND1.11;AMPD3;MTRNR2L8;MIR4485;RNF141;MRVI1-AS1;LYVE1;MRVI1										11:10487659-10487805			chr11:10530600-10531150	3					rs552451976	1	0.000200	EPIC	450k	II	II
cg20450977	-7.36747	3.319e-10	0.0145263	68	0.893437	0.192002	0.0193244	chr11:10507916	Y	37	11	10529463	MTRNR2L8	0	CAND1.11;AMPD3;MTRNR2L8;MIR4485;RNF141;MRVI1-AS1;LYVE1;MRVI1	MTRNR2L8;MTRNR2L8	NM_001190702;NM_001190702	3'UTR;1stExon										chr11:10529340-10529890	3								EPIC		II
cg16267121	-7.14629	8.28433e-10	0.0170519	68	0.866615	0.193103	0.0207312	chr20:57360342	Y	37	20	55935398	RAE1	0	BMP7;MIR4325;SPO11;RAE1;MTRNR2L3;RBM38	MTRNR2L3;RAE1;RAE1	NM_001190472;NM_001015885;NM_003610	TSS1500;Body;Body										chr20:55935065-55935730	3					rs573959347	7	0.000599	EPIC		II
cg15890734	-7.0301	1.33803e-09	0.0148271	68	0.852525	0.168042	0.0176938	chr5:80651415	Y	37	5	79947234	DHFR	0	ANKRD34B;LINC01337;DHFR;MTRNR2L2;MSH3	DHFR	NM_000791	Body	chr5:79950003-79950873	N_Shelf					5:79982978-79983116			chr5:79946440-79947290	3					rs181800325;rs187196397	31;16	0.002796;0.000200	EPIC	450k	II	II
cg11894324	-6.84294	2.89066e-09	0.0233549	68	0.829829	0.224451	0.027798	chr1:629545	Y	37	1	564925	LOC101928626	536	LOC101928626;MIR6723;OR4F16;OR4F3;OR4F29;LOC100133331	LOC101928626	NR_125957	TSS1500										chr1:564860-566115	3					rs573434751;rs539351094;rs557459833;rs577613042;rs543495092	41;34;14;7;4	0.001597;0.000399;0.001198;0.008187;0.000399	EPIC		II
cg01070250	-6.47329	1.3114e-08	0.0264943	68	0.785001	0.223558	0.0329753	chr1:634307	Y	37	1	569687	MIR6723	1894	LOC101928626;MIR6723;OR4F16;OR4F3;OR4F29;LOC100133331						low-CpG:559270-559697					1:569657-570165	NonGene_Associated	chr1:569480-570295	3					rs532094300;rs552046662;rs562706475;rs531505184;rs548503488;rs568449901;rs534211556;rs547832578	50;46;42;41;39;23;17;1	0.001398;0.001398;0.001597;0.000200;0.000399;0.000799;0.002796;0.001597	EPIC	450k	II	II
cg11330075	-6.17366	4.4156e-08	0.0147962	68	0.748666	0.162662	0.0202429	chr1:632058	Y	37	1	567438	MIR6723	266	LOC101928626;MIR6723;OR4F16;OR4F3;OR4F29;LOC100133331										1:557253-557545	1:567378-567782	Unclassified							rs564936614;rs530820923;rs544262571;rs561453171	30;31;36;38	0.004593;0.000200;0.000200;0.003594	EPIC		II
cg15174812	-6.1654	4.56493e-08	0.0119128	68	0.747665	0.206459	0.0190516	chr1:630792	Y	37	1	566172	MIR6723	1532	LOC101928626;MIR6723;OR4F16;OR4F3;OR4F29;LOC100133331																			rs1832730;rs71628921;rs536990761;rs555061792	44;35;23;21	0.241014;0.002396;0.003195;0.008187	EPIC	450k	II	II
cg16581032	-6.04488	7.41102e-08	0.015067	68	0.733049	0.180497	0.0193473	chr8:46830393	N	37	8	47742015	LINC00293	10492	LINC00293																			rs189415754;rs115057108	18;13	0.001398;0.005990	EPIC		II
cg12376350	-5.66324	3.38062e-07	0.0132731	68	0.686769	0.200268	0.0213051	chr1:631079	Y	37	1	566459	MIR6723	1245	LOC101928626;MIR6723;OR4F16;OR4F3;OR4F29;LOC100133331										1:556322-556434			chr1:566425-566595	3					rs563507840	19	0.000799	EPIC		II
cg04414509	-5.56977	4.88135e-07	0.0202717	68	0.675433	0.827997	0.0269823	chr3:169633631	N	37	3	169351419	MECOM	0	MECOM	MECOM	NM_004991	Body																rs183957375;rs541583432;rs560224569	1;29;46	0.000200;0.000200;0.000399	EPIC	450k	II	II
cg00656990	-5.5563	5.14588e-07	0.0222089	68	0.6738	0.643602	0.0294611	chr16:78778510	N	37	16	78812407	WWOX	0	WWOX	WWOX;WWOX	NM_016373;NM_001291997	Body;Body										chr16:78812125-78812650	3					rs569280145;rs143692000	0;35	0.000200;0.000998	EPIC		II
cg17527766	-5.40086	9.43368e-07	0.0176626	68	0.65495	0.785882	0.0249042	chr3:97876751	N	37	3	97595595	CRYBG3	0	ARL6;CRYBG3;RIOX2	CRYBG3	NM_153605	TSS1500																rs576617910	42	0.000200	EPIC	450k	II	II
cg22519184	-5.33957	1.19613e-06	0.0326578	68	0.647519	0.435986	0.0474089	chr1:629124	N	37	1	564504	LOC101928626	115	LOC101928626;MIR6723;OR4F16;OR4F3;OR4F29;LOC100133331	LOC101928626	NR_125957	TSS200										chr1:564465-564815	3					rs6650104;rs534719873;rs11490923	29;11;1	0.000399;0.003994;0.000200	EPIC		I
cg16691072	-5.15811	2.40224e-06	0.0145371	68	0.625513	0.816003	0.0237386	chr8:54023629	N	37	8	54936189	TCEA1	1173	RGS20;TCEA1;LYPLA1	TCEA1;TCEA1;TCEA1;TCEA1	NM_006756;NM_201437;NR_109902;NR_109901	TSS1500;TSS1500;TSS1500;TSS1500	chr8:54934665-54935160	S_Shore								chr8:54935925-54936275	3								EPIC		II
cg21650557	-5.11793	2.8e-06	0.0238427	68	0.62064	0.770041	0.0378671	chr3:157865165	N	37	3	157582954	SHOX2	230845												3:157582894-157583743	Unclassified					chr3:157582836-157583755	6	rs143170683;rs561940947	19;30	0.009385;0.000200	EPIC		II
cg24836281	-4.95285	5.22928e-06	0.0212011	68	0.600621	0.727283	0.0359022	chr19:40594884	N	37	19	41100790	LTBP4	0	SPTBN4;SHKBP1;LTBP4;NUMBL;COQ8B	LTBP4	NM_003573	Body	chr19:41102845-41103281	N_Shelf						19:41100254-41100893	Unclassified	chr19:41100525-41101055	3					rs55754501;rs572279603	27;16	0.024361;0.000200	EPIC	450k	II	II
cg25234462	-4.92948	5.70902e-06	0.019241	68	0.597787	0.777162	0.0314176	chr13:29694029	N	37	13	30268166	LOC102723345	38554	SLC7A1;LOC102723345;UBL3																	chr13:30267647-30268338	4	rs6490423;rs193174788;rs183691509;rs568483888;rs530889386	49;38;14;2;1	0.254393;0.000200;0.000200;0.000200;0.000998	EPIC		II
cg10557552	4.91564	6.01304e-06	-0.00870034	68	0.596109	0.902583	0.0122998	chr14:102215276	N	37	14	102681613	WDR20	0	HSP90AA1;WDR20;MOK	WDR20	NM_181291	Body	chr14:102680287-102680519	S_Shore				1	14:101751339-101751531			chr14:102681400-102681795	3					rs537482285;rs115502989	0;39	0.000200;0.005591	EPIC	450k	II	II
cg02234074	-4.9097	6.14845e-06	0.018145	68	0.595389	0.807412	0.0323442	chr5:68148195	N	37	5	67444023	LINC02219	41680	LINC02219;PIK3R1													chr5:67443985-67444295	3					rs73124523;rs546657511	44;23	0.012380;0.000399	EPIC		II
cg15671775	-4.90563	6.24292e-06	0.0200254	68	0.594895	0.763518	0.0319773	chr8:40100231	N	37	8	39957750	C8orf4	53236	IDO2;C8orf4													chr8:39957600-39957895	3					rs182557797;rs566147711;rs142325831;rs566182656	37;27;11;10	0.000399;0.000599;0.000399;0.000200	EPIC		II
cg11263372	-4.85048	7.67182e-06	0.0164773	68	0.588207	0.328004	0.0621453	chr1:245599638	N	37	1	245762940	KIF26B	0	KIF26B	KIF26B	NM_018012	Body						1				chr1:245762660-245763135	3					rs75399808;rs12401756	0;33	0.002995;0.332867	EPIC		II
cg22589728	4.83755	8.05032e-06	-0.0201562	68	0.586639	0.280278	0.0437369	chr3:71390734	N	37	3	71439885	FOXP1	0	FOXP1;FOXP1-AS1	FOXP1;FOXP1	NM_032682;NM_001012505	5'UTR;5'UTR						1						chr3:71438915-71441010	6	chr3:71438982-71439907	4				EPIC	450k	II	II
cg13104845	-4.82103	8.56079e-06	0.0124601	68	0.584636	0.746369	0.0261736	chr17:41522057	N	37	17	39678309	KRT19	1559	KRT37;KRT38;KRT32;KRT35;KRT36;KRT13;KRT15;MIR6510;KRT19;LINC00974;KRT9;KRT14;KRT16;KRT17									1				chr17:39677960-39678615	3					rs550923266	35	0.001398	EPIC		II
cg02626131	4.80869	8.96274e-06	-0.00929532	68	0.583139	0.895845	0.0145083	chr16:31436552	N	37	16	31447873	ZNF843	0	ITGAX;ITGAD;COX6A2;ZNF843;ARMC5;TGFB1I1;SLC5A2;C16orf58;AHSP	ZNF843	NM_001136509	Body							16:31354615-31355778			chr16:31447820-31448515	3					rs576495621	39	0.000399	EPIC		II
cg10721866	-4.80242	9.17383e-06	0.0130083	68	0.582379	0.885591	0.0207744	chr9:77818123	N	37	9	80433039	GNAQ	0	GNAQ	GNAQ	NM_002072	Body										chr9:80432860-80433110	3								EPIC		II
cg21245372	-4.79465	9.4422e-06	0.0261311	68	0.581436	0.361275	0.0455327	chr11:3798309	N	37	11	3819539	PGAP2	0	NUP98;PGAP2;RHOG;STIM1;MIR4687	PGAP2;PGAP2;NUP98;PGAP2;PGAP2;NUP98;NUP98;NUP98;PGAP2	NM_001145438;NM_001145439;NM_139132;NR_027015;NR_027017;NM_005387;NM_139131;NM_016320;NR_027014	Body;Body;TSS1500;Body;Body;TSS1500;TSS1500;TSS1500;Body	chr11:3818447-3819307	S_Shore						11:3818387-3819570	Promoter_Associated	chr11:3819460-3819630	3								EPIC	450k	II	II
cg05712904	4.78999	9.60675e-06	-0.00992713	68	0.580872	0.79763	0.013326	chr19:2692139	N	37	19	2692137	GNG7	0	GNG7;MIR7850;DIRAS1;SLC39A3;SGTA;THOP1	GNG7	NM_052847	5'UTR										chr19:2691925-2692315	3					rs533945774	24	0.000200	EPIC		II
cg27481628	-4.78913	9.6375e-06	0.0127528	68	0.580767	0.302428	0.0403654	chr5:148910764	N	37	5	148290327	SH3TC2	71385	ADRB2;SH3TC2							chr5:148290314-148290314						chr5:148290265-148290870	3					rs114297009;rs533685914	19;36	0.006989;0.000200	EPIC		II
