# Supplementary material for: Epigenome-wide DNA methylation in obsessive-compulsive disorder
Source: Transl Psychiatry. 2022 Jun 1;12:221. doi: 10.1038/s41398-022-01996-w (PMC9160220; doi:10.1038/s41398-022-01996-w)
Supplement: Supplementary file 3 — Electronic Supplementary Table S2 [file 41398_2022_1996_MOESM3_ESM.xlsx]

## Sheet: GO_BP_ordered by Elim
GO.ID

## Sheet: Go_MF_ordered by Elim
GO.ID

## Sheet: GO_CC_ordered by  Elim
GO.ID
